# Supplementary material for: Global Prevalence and Associated Clinical Markers of Thrombocytopenia in People Living with HIV: Evidence from Meta-Analysis
Source: Clin Pract. 2022 Oct 31;12(6):867–75. doi: 10.3390/clinpract12060091 (PMC9680325; doi:10.3390/clinpract12060091)
Supplement: Supplementary file 1 [file clinpract-12-00091-s001.zip]

Archive with 1 entries (1 files):
- clinpract-1958481-supplementary.pdf
